# Supplementary material for: Brazilian Trichoptera Checklist II
Source: Biodivers Data J. 2014 Oct 9;(2):e1557. doi: 10.3897/BDJ.2.e1557 (PMC4206778; doi:10.3897/BDJ.2.e1557)
Supplement: Supplementary material 1 — Figure 1 source [file biodiversity_data_journal-2-e1557-s001.xlsx]

## Sheet: Plan1
Political regions	Brazil	SE	N	S	MW	NE
Number of species	618	329	211	165	58	46
SE	Southeast
N	North
S	South
MW	Midwest
NE	Northeast
