# Supplementary material for: Brazilian Trichoptera Checklist II
Source: Biodivers Data J. 2014 Oct 9;(2):e1557. doi: 10.3897/BDJ.2.e1557 (PMC4206778; doi:10.3897/BDJ.2.e1557)
Supplement: Supplementary material 2 — Figure 2 source [file biodiversity_data_journal-2-e1557-s002.xlsx]

## Sheet: Plan1
Year	2003	2004	2005	2006	2007	2008	2009	2010	2011	2012	2013	2014
Number of species described	6	2	22	8	3	10	21	29	74	12	27	3
